# Supplementary material for: Evaluation of Olive Oil-Based Formulations Loaded with Baricitinib for Topical Treatment of Alopecia Areata
Source: Pharmaceutics. 2025 Apr 5;17(4):475. doi: 10.3390/pharmaceutics17040475 (PMC12030606; doi:10.3390/pharmaceutics17040475)
Supplement: Supplementary file 1 [file pharmaceutics-17-00475-s001.zip]

Archive with 1 entries (1 files):
- pharmaceutics-3469315-supplementary.pdf
